# Supplementary material for: Enhancing Genomic Prediction Accuracy for Body Conformation Traits in Korean Holstein Cattle
Source: Animals (Basel). 2024 Mar 29;14(7):1052. doi: 10.3390/ani14071052 (PMC11011013; doi:10.3390/ani14071052)
Supplement: Supplementary file 1 [file animals-14-01052-s001.zip]

Archive with 4 entries (4 files):
- Fig S1.pdf
- Table S1.xlsx
- Table S2.xlsx
- Table S3.xlsx
