# Supplementary material for: Enhancing Genomic Prediction Accuracy for Body Conformation Traits in Korean Holstein Cattle
Source: Animals (Basel). 2024 Mar 29;14(7):1052. doi: 10.3390/ani14071052 (PMC11011013; doi:10.3390/ani14071052)
Supplement: Supplementary file 1 [file animals-14-01052-s001.zip › Table S1.xlsx]

## Sheet: Sheet1
Table S1. Informative SNPs in the significant 1-Mb windows associated with body conformation traits in Korean Holstein dairy cattle from GWAS using SNP genetic markers from the AxiomCustom300K genotyping platform.
Trait1	BTA_MB2	nSNPs	GV(%)3	Informative SNP	Model_Freq4	Variant	Gene anonotation5
ANG	6_88	18	1.52	AX-106731967	0.0261	intergenic variant	GC (dist = 152,138)
	1_153	52	0.83	AX-310565242	0.0155	intron variant	PIK3R4
				AX-106725112	0.1871	intergenic variant	PIK3R4 (dist = 43,014)
	13_72	88	0.65	AX-428649485	0.0208	intergenic variant	SRSF6 (dist = 544,651)
				AX-428616985	0.0118	intergenic variant	PTPRT (dist = 323,356)
				AX-428233818	0.0778	intergenic variant	PTPRT (dist = 413,538)
BCS	2_6	174	1.39	AX-427902438	0.0243	intron variant	ANKAR
				AX-419793308	0.0184	downstream gene variant	MSTN (dist = 4,600)
				AX-419783071	0.0744	5 prime UTR variant	ASNSD1
				AX-372108927	0.0205	splice region variant	OSGEPL1
				AX-320887755	0.0553	missense variant	ASNSD1
				AX-320881517	0.0187	downstream gene variant	MSTN (dist = 471)
				AX-310503226	0.0496	missense variant	ASNSD1
				AX-117090049	0.031	intergenic variant	ASNSD1 (dist = 29,106)
	14_9	53	0.99	AX-115111676	0.0265	intron variant	KCNQ3
				AX-115098591	0.0599	intron variant	PHF20L1
				AX-106731276	0.3888	intron variant	KCNQ3
	19_58	60	0.98	AX-429991588	0.1276	intron variant	SLC39A11
				AX-429844570	0.0173	intron variant	FAM104A
				AX-429700218	0.2865	intergenic variant	SLC39A11 (dist = 10,757)
				AX-429255249	0.1668	intergenic variant	SLC39A11 (dist = 22,420)
	15_37	27	0.8	AX-310517713	0.022	intergenic variant	INSC (dist = 277,960)
				AX-115114003	0.1805	intron variant	SOX6
				AX-106744447	0.1983	intergenic variant	SOX6 (dist = 25,595)
BDE	14_7	66	0.81	AX-429835753	0.3115	intergenic variant	KHDRBS3 (dist = 276,017)
				AX-429554055	0.4001	intergenic variant	KHDRBS3 (dist = 220,622)
	3_116	48	0.81	AX-427885128	0.6368	intergenic variant	COPS8 (dist = 218,172)
				AX-171448740	0.0545	intron variant	AGAP1
				AX-106758587	0.0203	intron variant	IQCA1
	14_76	53	0.67	AX-169515619	0.0224	synonymous variant	DECR1
				AX-115107389	0.0317	missense variant	DECR1
BQL	6_88	18	1.72	AX-106731967	0.0217	intergenic variant	GC (dist = 152,138)
	15_55	28	1.31	AX-115108455	0.0111	intergenic variant	ENSBTAG00000046149 (dist = 6,310)
				AX-106751411	0.6017	intron variant	GDPD5
				AX-106734828	0.0255	intergenic variant	ENSBTAG00000000628 (dist = 18,676)
	10_33	73	1.16	AX-429460221	0.15	intergenic variant	MEIS2 (dist = 276,619)
				AX-428872678	0.0162	intergenic variant	MEIS2 (dist = 236,727)
				AX-428146406	0.0391	intergenic variant	TMCO5A (dist = 34,691)
	10_34	69	0.78	AX-429308698	0.0402	intron variant	RASGRP1
				AX-18750375	0.0128	intron variant	RASGRP1
				AX-124346442	0.104	intron variant	RASGRP1
				AX-106747830	0.0229	intergenic variant	RASGRP1 (dist = 126,606)
	22_52	58	0.71	AX-429351085	0.0315	intron variant	SMARCC1
				AX-428783439	0.1018	intron variant	KLHL18
				AX-428261459	0.0591	upstream gene variant	PTPN23 (dist = 2,076)
				AX-310590948	0.0111	intergenic variant	DHX30 (dist = 18,094)
				AX-124346479	0.0179	intron variant	KIF9
				AX-106749888	0.0142	intron variant	SMARCC1
	11_26	46	0.63	AX-429400015	0.0301	intron variant	LRPPRC
				AX-429180758	0.112	intron variant	LRPPRC
				AX-429026360	0.0112	intron variant	CAMKMT
				AX-428933470	0.0179	intron variant	CAMKMT
				AX-372103688	0.0281	synonymous variant	ABCG5
				AX-106750801	0.0117	intron variant	LRPPRC
CWI	14_76	53	1.85	AX-169515619	0.0152	synonymous variant	DECR1
				AX-115107389	0.0204	missense variant	DECR1
	4_115	66	1.16	AX-429698651	0.3233	intergenic variant	CCT8L2 (dist = 65,651)
				AX-429411702	0.0118	intergenic variant	XRCC2 (dist = 35,174)
				AX-429252290	0.0241	intron variant	KMT2C
				AX-429200877	0.3971	intron variant	KMT2C
				AX-428377847	0.0214	intron variant	GALNTL5
	11_52	41	1	AX-429187627	0.6117	intergenic variant	CTNNA2 (dist = 1,899,780)
				AX-428077681	0.0121	intergenic variant	CTNNA2 (dist = 1,912,867)
				AX-181635443	0.0363	intergenic variant	CTNNA2 (dist = 2,016,344)
	2_21	78	0.76	AX-429622223	0.0146	intergenic variant	ENSBTAG00000031711
							(dist = 252,377)
				AX-429099892	0.072	intergenic variant	ATP5MC3 (dist = 259,981)
				AX-428667611	0.0148	intergenic variant	ATP5MC3 (dist = 210,705)
				AX-310582778	0.023	intergenic variant	ATF2 (dist = 7,507)
				AX-115100168	0.0635	intron variant	ATF2
				AX-106763078	0.0469	intron variant	CHN1
				AX-106741593	0.3614	upstream gene variant	ATP5MC3 (dist = 6,064)
	1_82	46	0.63	AX-429596269	0.0228	upstream gene variant	C1H3orf70 (dist = 1,169)
				AX-106728680	0.1067	downstream gene variant	VPS8 (dist = 3,866)
FTL	11_82	44	1.6	AX-429750872	0.8903	intergenic variant	FAM49A (dist = 120,784)
	15_59	30	0.93	AX-310570565	0.0617	intergenic variant	LIN7C (dist = 77,870)
	5_12	18	0.82	AX-185120573	0.0233	intergenic variant	TMTC2 (dist = 33,333)
				AX-185120571	0.1336	intron variant	TMTC2
				AX-124350156	0.6043	intergenic variant	TMTC2 (dist = 17,184)
	3_7	60	0.65	AX-428206354	0.7595	intron variant	NOS1AP
	7_26	85	0.64	AX-428997330	0.0545	intergenic variant	FBN2 (dist = 181,346)
				AX-428303956	0.0204	intergenic variant	SLC27A6 (dist = 172,010)
				AX-310578291	0.4238	intergenic variant	ISOC1 (dist = 9,654)
				AX-310508657	0.0207	intergenic variant	SLC27A6 (dist = 114,951)
				AX-26884518	0.0497	intron variant	SLC27A6
FTP	1_110	42	1.43	AX-185114427	0.1066	intergenic variant	SHOX2 (dist = 136,580)
				AX-106726281	0.0165	intergenic variant	SHOX2 (dist = 13,662)
	7_30	85	1.13	AX-429548887	0.0165	intergenic variant	ENSBTAG00000047546 (dist = 303,880)
				AX-428051278	0.2176	intergenic variant	ZNF608 (dist = 329,604)
				AX-428025513	0.0166	intron variant	ZNF608
				AX-185121878	0.015	intergenic variant	ENSBTAG00000047546 (dist = 270,407)
				AX-181636085	0.0242	intergenic variant	ENSBTAG00000047546 (dist = 194,374)
				AX-124375841	0.1683	intergenic variant	ZNF608 (dist = 53,173)
				AX-124374944	0.0191	intergenic variant	ENSBTAG00000047546 (dist = 174,952)
				AX-115107130	0.0342	intergenic variant	ZNF608 (dist = 85,253)
				AX-106758093	0.0202	intergenic variant	ENSBTAG00000047546 (dist = 208,718)
				AX-106731571	0.0366	intergenic variant	ZNF608 (dist = 13,676)
	16_52	23	0.8	AX-106725401	0.562	intron variant	TTLL10
	1_6	43	0.67	AX-372401097	0.0213	synonymous variant	USP16
				AX-169399223	0.1052	missense variant	N6AMT1
				AX-124383013	0.0213	intron variant	USP16
				AX-106720535	0.0243	intron variant	RWDD2B
FUA	13_60	67	0.86	AX-428175555	0.0438	intron variant	ANGPT4
	23_48	29	0.77	AX-117080658	0.1239	intron variant	F13A1
				AX-115102705	0.3331	intron variant	LY86
				AX-106749882	0.0342	intergenic variant	LY86 (dist = 131,591)
	29_46	44	0.74	AX-428926890	0.3598	intron variant	ENSBTAG00000005903
				AX-320009792	0.0398	upstream gene variant	CPT1A (dist = 4,211)
	20_3	62	0.62	AX-428984728	0.0157	intergenic variant	FGF18 (dist = 118,617)
				AX-428177014	0.0273	intergenic variant	SMIM23 (dist = 126,001)
				AX-310580603	0.0157	intergenic variant	FGF18 (dist = 96,198)
HHE	20_58	85	2.25	AX-429574557	0.0166	intergenic variant	ANKH (dist = 89,616)
				AX-106750002	0.7325	intron variant	TRIO
	22_3	82	0.62	AX-427877676	0.2894	intergenic variant	RBMS3 (dist = 402,452)
				AX-310528443	0.0187	intergenic variant	ENSBTAG00000022751 (dist = 257,227)
	16_35	72	0.62	AX-171468232	0.1762	intron variant	WDR64
LST	24_45	79	0.89	AX-429853570	0.2865	intergenic variant	SETBP1 (dist = 67,916)
				AX-429541051	0.0083	intron variant	SETBP1
				AX-319985668	0.019	intergenic variant	SETBP1 (dist = 19,903)
				AX-185116862	0.0139	intergenic variant	SETBP1 (dist = 219,092)
OCS	13_9	93	0.8	AX-429898344	0.0259	intergenic variant	MACROD2 (dist = 690,852)
				AX-428976408	0.5079	intergenic variant	MACROD2 (dist = 340,366)
				AX-428713125	0.0532	intergenic variant	MACROD2 (dist = 299,032)
				AX-428360936	0.0197	intron variant	MACROD2
				AX-428073307	0.0891	intergenic variant	MACROD2 (dist = 225,792)
				AX-427976033	0.0203	intron variant	MACROD2
				AX-310551137	0.0144	intergenic variant	MACROD2 (dist = 546,675)
				AX-106764585	0.0278	intergenic variant	MACROD2 (dist = 559,554)
				AX-106733402	0.0157	intergenic variant	MACROD2 (dist = 279,268)
	15_66	28	0.73	AX-20779343	0.0565	synonymous variant	PDHX
				AX-106719633	0.7229	intron variant	APIP
	3_116	48	0.67	AX-429448968	0.5571	intron variant	ASB18
				AX-427885128	0.1408	intergenic variant	COPS8 (dist = 218,172)
				AX-115119300	0.0181	synonymous variant	GBX2
RAN	7_54	41	1.04	AX-429464352	0.6418	intron variant	FCHSD1
	3_94	38	0.87	AX-428375810	0.7227	intron variant	TUT4
				AX-115108346	0.0309	intergenic variant	ZFYVE9 (dist = 45,086)
				AX-106748240	0.0312	intergenic variant	GPX7 (dist = 32,704)
	14_40	57	0.72	AX-429959492	0.0293	intergenic variant	CRISPLD1 (dist = 141,101)
				AX-429326283	0.0421	intergenic variant	HNF4G (dist = 55,191)
				AX-429264945	0.0287	intron variant	HNF4G
	13_37	68	0.61	AX-429151056	0.0478	intergenic variant	ENSBTAG00000048079 (dist = 6,617)
				AX-429100725	0.4537	intergenic variant	ENSBTAG00000048079 (dist = 159,087)
				AX-427900423	0.0711	intergenic variant	ENSBTAG00000048079 (dist = 151,843)
RLR	13_80	92	0.77	AX-429718677	0.0137	intergenic variant	ZFP64 (dist = 8,083)
				AX-429055574	0.0154	intergenic variant	ZFP64 (dist = 254,169)
				AX-428215033	0.0231	intergenic variant	ZFP64 (dist = 69,593)
				AX-428173219	0.0292	intron variant	NFATC2
				AX-106727779	0.0142	intergenic variant	ZFP64 (dist = 96,179)
				AX-106723917	0.0227	intron variant	ZFP64
				AX-106723526	0.018	intergenic variant	ZFP64 (dist = 14,065)
	9_90	74	0.64	AX-429999973	0.0098	intron variant	SYNE1
				AX-428366011	0.0125	intron variant	SYNE1
				AX-185123440	0.0533	intron variant	SYNE1
				AX-106751656	0.0152	intergenic variant	SYNE1 (dist = 20,645)
RLS	6_42	96	0.9	AX-95732797	0.0223	intron variant	KCNIP4
				AX-419783370	0.0129	intron variant	KCNIP4
				AX-419782820	0.019	intron variant	KCNIP4
				AX-419782734	0.0715	intron variant	KCNIP4
				AX-419615745	0.0904	intron variant	KCNIP4
				AX-314500991	0.1076	intron variant	KCNIP4
				AX-106730886	0.0997	intron variant	KCNIP4
	14_2	30	0.89	AX-429768050	0.0152	intergenic variant	ENSBTAG00000004596 (dist = 12,176)
				AX-28505676	0.0896	missense variant	MAPK15
				AX-117087040	0.0328	upstream gene variant	LYPD2 (dist = 2,653)
				AX-106755825	0.2119	downstream gene variant	LY6K (dist = 297)
				AX-106740298	0.0191	intergenic variant	LY6E (dist = 19,265)
	6_37	44	0.64	AX-26461781	0.0281	missense variant	FAM13A
				AX-106762762	0.0138	synonymous variant	HERC6
				AX-106761943	0.025	intergenic variant	NAP1L5 (dist = 15,483)
				AX-106719858	0.1689	intergenic variant	PPM1K (dist = 37,043)
RTP	20_1	77	1.53	AX-428094398	0.6909	intron variant	DOCK2
	19_1	53	1.42	AX-429832035	0.0295	intron variant	CA10
				AX-428891026	0.0178	intron variant	CA10
				AX-320910317	0.5474	intron variant	CA10
				AX-310532733	0.0621	intron variant	CA10
	15_77	366	0.73	AX-419794796	0.0144	downstream gene variant	LRP4 (dist = 2,056)
				AX-419696627	0.0151	intron variant	LRP4
				AX-419662047	0.014	intron variant	LRP4
				AX-419659126	0.0138	intron variant	LRP4
				AX-419659100	0.0136	intron variant	LRP4
				AX-419606747	0.0149	downstream gene variant	LRP4 (dist = 2,717)
				AX-371365667	0.0145	splice region variant	LRP4
				AX-310581456	0.2064	intron variant	CKAP5
	21_43	83	0.67	AX-429518808	0.3782	intergenic variant	ARHGAP5 (dist = 9,869)
RUH	8_86	24	0.82	AX-106749085	0.0179	intergenic variant	ENSBTAG00000009073 (dist = 40,964)
	18_45	75	0.72	AX-419794351	0.0188	intergenic variant	WTIP (dist = 81,049)
				AX-419785906	0.1488	intergenic variant	ZNF599 (dist = 28,420)
				AX-419785160	0.0289	intergenic variant	ENSBTAG00000045737 (dist = 94,402)
				AX-419785105	0.1041	3 prime UTR variant	ZNF181
				AX-419784967	0.0358	intergenic variant	ENSBTAG00000023998 (dist = 54,616)
				AX-419784542	0.0148	intergenic variant	ENSBTAG00000047571 (dist = 5,105)
				AX-419783985	0.0224	intergenic variant	WTIP (dist = 103,242)
				AX-419622454	0.0713	intron variant	ZNF181
				AX-371899780	0.0675	splice region variant	ENSBTAG00000045737
				AX-312203928	0.022	intergenic variant	ENSBTAG00000047571 (dist = 34,991)
	6_72	23	0.72	AX-185121516	0.0141	intergenic variant	PDCL2 (dist = 13,293)
	18_45	75	0.72	AX-115115260	0.0197	intergenic variant	ENSBTAG00000047571 (dist = 26,330)
				AX-106763097	0.0352	intergenic variant	ENSBTAG00000045737 (dist = 88,529)
	8_93	27	0.62	AX-185122869	0.2208	intergenic variant	ENSBTAG00000030953 (dist = 472,213)
				AX-124349882	0.0211	intergenic variant	ENSBTAG00000030953 (dist = 343,015)
				AX-124347700	0.2002	intergenic variant	CYLC2 (dist = 479,909)
RUW	6_88	18	2.41	AX-106731967	0.1395	Intergenic variant	GC (dist = 152,138)
				AX-185111344	0.0205	intron variant	GPC5
				AX-106721808	0.152	intron variant	GPC5
	14_1	148	0.78	AX-429953677	0.0276	intron variant	SPATC1
				AX-419673089	0.0144	intron variant	HSF1
				AX-419656711	0.0559	downstream gene variant	HSF1 (dist = 118)
				AX-311625845	0.0712	intron variant	DGAT1
				AX-311625843	0.0658	intron variant	DGAT1
				AX-311625833	0.0522	upstream gene variant	DGAT1 (dist = 1,735)
				AX-212342341	0.0557	missense variant	HSF1
				AX-115099068	0.024	upstream gene variant	FOXH1 (dist = 3,390)
				AX-115099034	0.0568	intron variant	DGAT1
	13_78	67	0.62	AX-428615183	0.2994	intron variant	UBE2V1
				AX-428133047	0.0133	intergenic variant	B4GALT5 (dist = 37,051)
				AX-310524065	0.0124	intron variant	ZNFX1
				AX-106740845	0.017	intergenic variant	UBE2V1 (dist = 17,636)
RWI	27_36	40	1.17	AX-429028592	0.7255	intron variant	IKBKB
	19_63	46	1.12	AX-428805994	0.0471	intron variant	HELZ
				AX-320913575	0.0469	intron variant	CEP112
				AX-115116940	0.0675	intergenic variant	CACNG5 (dist = 19,442)
				AX-106744348	0.0213	intergenic variant	HELZ (dist = 25,925)
				AX-106720992	0.045	intron variant	HELZ
	9_13	53	0.9	AX-428531412	0.0194	intron variant	SLC17A5
				AX-427869920	0.0692	intergenic variant	CD109 (dist = 289,662)
				AX-106761619	0.336	intergenic variant	CD109 (dist = 334,358)
	6_62	46	0.63	AX-169420107	0.0254	intergenic variant	BEND4 (dist = 58,050)
				AX-169388708	0.1099	intron variant	SLC30A9
				AX-169372544	0.0996	intron variant	SLC30A9
				AX-169365890	0.1432	downstream gene variant	SLC30A9 (dist = 1,766)
				AX-124377813	0.1148	synonymous variant	SLC30A9
	11_66	52	0.63	AX-106747050	0.4237	intergenic variant	C1D (dist = 130,360)
	5_8	27	0.61	AX-106749285	0.4919	intergenic variant	SYT1 (dist = 569,023)
STA	13_9	93	1.07	AX-428976408	0.8405	intergenic variant	MACROD2 (dist = 340,366)
				AX-428713125	0.0284	intergenic variant	MACROD2 (dist = 299,032)
				AX-310551137	0.0193	intergenic variant	MACROD2 (dist = 546,675)
UDE	16_65	68	0.71	AX-428473608	0.0233	intergenic variant	NPL (dist = 13,750)
USU	7_14	86	0.76	AX-320916398	0.0147	intergenic variant	ENSBTAG00000035395 (dist = 23,304)
UTX	22_38	77	0.64	AX-428728481	0.0137	intron variant	CADPS
				AX-181632279	0.015	intergenic variant	SYNPR (dist = 181,727)
1angularity (ANG), body condition score (BCS), body depth (BDE), bone quality (BQL), chest width (CWI), front teat length (FTL), front teat placement (FTP), fore udder attachment (FUA), height at front end (HHE), loin strength (LST), overall conformation score (OCS), rump angle (RAN), rear leg rear view (RLR), rear leg set (RLS), rear teat placement (RTP), rear udder height (RUH), rear udder widt…
2Bos taurus chromosome
3percentage of additive genetic variance explained by SNP markers within each 1-Mb window region
4proportion of Markov chain Monte Carlo iterations that included the corresponding SNP marker
5gene symbols when intronic or gene symbols (distance) adjacent to the marker when intergenic
