# Supplementary material for: Enhancing Genomic Prediction Accuracy for Body Conformation Traits in Korean Holstein Cattle
Source: Animals (Basel). 2024 Mar 29;14(7):1052. doi: 10.3390/ani14071052 (PMC11011013; doi:10.3390/ani14071052)
Supplement: Supplementary file 1 [file animals-14-01052-s001.zip › Table S3.xlsx]

## Sheet: Sheet1
Table S3. Genomic prediction accuracy and standard error comparisons according to the BayesC method across four different π values for traits with genetic variance less than 1.0%
Traits1	resVars2	BayesB (with π)
		0.75	0.9	0.99	0.995
BDE	DEBVexcPA	0.14(0.033)	0.14(0.033)	0.138(0.033)	0.134(0.033)
	DEBVincPA	0.258(0.032)	0.258(0.032)	0.256(0.032)	0.249(0.032)
FAN	DEBVexcPA	0.041(0.035)	0.043(0.035)	0.041(0.035)	0.04(0.035)
	DEBVincPA	0.096(0.035)	0.095(0.035)	0.094(0.035)	0.09(0.035)
FUA	DEBVexcPA	0.244(0.031)	0.244(0.031)	0.243(0.031)	0.242(0.031)
	DEBVincPA	0.294(0.03)	0.294(0.03)	0.292(0.03)	0.29(0.03)
HDE	DEBVexcPA	-	-	-	0.017(0.034)
	DEBVincPA	-	-	0.055(0.034)	-
LOC	DEBVexcPA	-	-0.013(0.048)	-0.016(0.048)	-0.015(0.048)
	DEBVincPA	-	-	-	0.026(0.048)
LST	DEBVexcPA	0.119(0.033)	0.119(0.033)	0.115(0.033)	0.112(0.033)
	DEBVincPA	0.178(0.032)	0.177(0.032)	0.172(0.032)	0.167(0.032)
OCS	DEBVexcPA	0.154(0.029)	0.154(0.029)	0.16(0.029)	0.164(0.029)
	DEBVincPA	0.236(0.028)	0.237(0.028)	0.247(0.028)	0.254(0.028)
RLR	DEBVexcPA	0.131(0.034)	0.131(0.034)	0.131(0.034)	0.129(0.034)
	DEBVincPA	0.176(0.034)	0.176(0.034)	0.175(0.034)	0.176(0.034)
RLS	DEBVexcPA	0.056(0.033)	0.056(0.033)	0.058(0.033)	0.058(0.033)
	DEBVincPA	0.137(0.032)	0.137(0.032)	0.133(0.032)	0.128(0.032)
RUH	DEBVexcPA	0.211(0.031)	0.211(0.031)	0.213(0.031)	0.213(0.031)
	DEBVincPA	0.3(0.029)	0.303(0.029)	0.326(0.029)	0.335(0.029)
UDE	DEBVexcPA	0.418(0.03)	0.419(0.03)	0.43(0.03)	0.431(0.03)
	DEBVincPA	0.507(0.028)	0.516(0.028)	0.563(0.027)	0.572(0.027)
USU	DEBVexcPA	0.154(0.032)	0.154(0.032)	0.163(0.032)	0.169(0.032)
	DEBVincPA	0.209(0.031)	0.212(0.031)	0.267(0.031)	0.294(0.03)
UTX	DEBVexcPA	0.124(0.031)	0.125(0.031)	0.128(0.031)	0.13(0.031)
	DEBVincPA	0.166(0.031)	0.167(0.031)	0.172(0.031)	0.175(0.031)
1body depth (BDE), foot angle (FAN), fore udder attachment (FUA), heel depth/foot height (HDE), locomotion (LOC), loin strength (LST), overall conformation score (OCS), rear leg rear view (RLR), rear leg set (RLS), rear udder height (RUH), udder depth (UDE), udder support (USU), udder texture (UTX)
2DEBVexcPA = deregressed-EBV excluding parent average; DEBVincPA = deregressed-EBV including parent average.
